# Supplementary material for: Exploring the power of data mining for uncovering traditional medicinal plant knowledge: A case study in Shahrbabak, Iran
Source: PLoS One. 2024 Jun 10;19(6):e0303229. doi: 10.1371/journal.pone.0303229 (PMC11164334; doi:10.1371/journal.pone.0303229)
Supplement: S1 Data — (XLSX) [file pone.0303229.s001.xlsx]

## Sheet: fig 2
			Family name	No. of cited plants
			Lamiaceae	18
			Fabaceae	17
			Apiaceae	16
			Asteraceae	13
			Brassicaceae	8
			Rosaceae	8
			Boraginaceae	4
			Malvaceae	4
			Ephedraceae	3
			Plantaginaceae	3
			Poaceae	3
			Solanaceae	3
			Amaranthaceae	2
			Cucurbitaceae	2
			Ephedraceae	2
			Geraniaceae	2
			Onagraceae	2
			Papaveraceae	2
			Primulaceae	2
			Rubiaceae	2
			Salicaceae	2
			Zygophyllaceae	2
			Amaryllidaceae	1
			Anacardiaceae	1
			Apocynaceae	1
			Asparagaceae	1
			Berberidaceae	1
			Caryophyllaceae	1
			Convolvulaceae	1
			Cuperssaceae	1
			Elaeagnaceae	1
			Gentianaceae	1
			Iridaceae	1
			Juglandaceae	1
			Nitrariaceae	1
			Oleaceae	1
			Polygonaceae	1
			Pteridaceae	1
			Ranunculaceae	1
			Rhamnaceae	1
			Thymelaeaceae	1
			Urticaceae	1
			Xanthorrhoeaceae	1

## Sheet: fig 3
			% of plant parts uses
		Leaf	17.7083
		seed	17.1875
		Aerial parts	16.6667
		Fruit	15.1042
		Flower	11.9792
		Root	6.77083
		Stem	5.72917
		Latex	1.5625
		Resin	1.5625
		whol plant	1.5625
		Corm	1.04166
		Gum	1.04166
		Skin	1.04166
		Capsul	0.5208
		Rhizum	0.5208

## Sheet: fig 4
						Modes of preparations used of medicinal plants for treatment
						Decocotion	45
						Freshy cooked	17
						Infusion	14
						Liniment	12
						Smok	1

## Sheet: fig 5
				Therophytes	48.93
				Geophytes	21.98
				Phanerophytes	14.89
				Chamaephytes	10.63
				Hemicryptophytes	3.54

## Sheet: fig 6
			Species	% Citation
		digestive system	27.92	27.72
		Metabolic (Diabetes and diuretic)	14.41	8.76
		Nervous system	7.2	7.29
		Skin & hair	6.75	6.56
		Cold/flu/fever	10.81	10.94
		Respiratory system	1.35	2.919
		Flavor/ Appetizing	5.4	5.839
		Eye problems	0.9	1.459
		Sedative	6.3	8.029
		Gynecology	2.7	3.649
		Cardiac system	0.9	2.189
		Musculoskeletal disorders	4.05	2.919
		Blood/ wound	7.2	7.299
		Liver problems	4.05	4.379

## Sheet: fig 7
			Artemisia aucheri	26
			Centaurium pulchellum	22
			Salix mucronata	21
			Diarthron lessertii	20
			Plantago ovata	20
			Achillea eriophora	18
			Rosa damascena	17
			Foeniculum vulgare	17
			Mentha longifolia	17
			Adiantum capillus-veneris	16
			Achillea wilhelmsii	15
			Cuminum cyminum	14
			Malva parviflora	14
			Erodium cicutarium	14
			Cichorium intybus	13
			Alhagi maurorum	13
			Dracocephalum polychaetum	13
			Muscari comosum	11
			Nepeta supina	11
			Rheum ribes	10
			Geranium rotundifolium	9
			Thymus fedtschenkoi	9

## Sheet: fig 10
	MultilayerPerceptron	support vector machines	simple logistic	decision tree j48
K-fold cross-validation	92.14	92.14	93.57	95
Split 70-30	90.46	92.86	92.85	95.24
